# Supplementary material for: Seaweed Extracts: A Promising Source of Antibiofilm Agents with Distinct Mechanisms of Action against Pseudomonas aeruginosa
Source: Mar Drugs. 2022 Jan 21;20(2):92. doi: 10.3390/md20020092 (PMC8877608; doi:10.3390/md20020092)
Supplement: Supplementary file 1 [file marinedrugs-20-00092-s001.zip]

Archive with 1 entries (1 files):
- marinedrugs-1543018-supplementary.pdf
